# Supplementary material for: Photosynthetic Parameters Show Specific Responses to Essential Mineral Deficiencies
Source: Antioxidants (Basel). 2021 Jun 23;10(7):996. doi: 10.3390/antiox10070996 (PMC8300717; doi:10.3390/antiox10070996)
Supplement: Supplementary file 1 [file antioxidants-10-00996-s001.zip]

Archive with 1 entries (1 files):
- antioxidants-1234631-supplementary.pdf
